# Supplementary material for: Direct Isolation of Carboxylated Cellulose Nanocrystals from Lignocellulose Source
Source: Polymers (Basel). 2025 Jul 31;17(15):2124. doi: 10.3390/polym17152124 (PMC12349670; doi:10.3390/polym17152124)
Supplement: Supplementary file 1 [file polymers-17-02124-s001.zip]

Archive with 1 entries (1 files):
- polymers-3653769-supplementary.pdf
